# Supplementary material for: Polyzwitterion–SiO2 Double-Network Polymer Electrolyte with High Strength and High Ionic Conductivity
Source: Polymers (Basel). 2023 Jan 16;15(2):466. doi: 10.3390/polym15020466 (PMC9861860; doi:10.3390/polym15020466)
Supplement: Supplementary file 1 [file polymers-15-00466-s001.zip]

Archive with 1 entries (1 files):
- polymers-2126142-supplementary.pdf
